# Supplementary material for: Endoplasmic reticulum stress triggers ROS signalling, changes the redox state, and regulates the antioxidant defence of Arabidopsis thaliana
Source: J Exp Bot. 2014 Feb 20;65(5):1377–90. doi: 10.1093/jxb/eru034 (PMC3969530; doi:10.1093/jxb/eru034)
Supplement: Supplementary Data [file supp_eru034_jexbot110585_file001.xlsx]

## Sheet: Sheet1
AtERO1	F	TGGCGATGGCCTTTAGCGACT
	R	GGCCAGAATGGGCAGTCACACC
BZIP17	F	CAAGCTTGTGAAGATAGATGGGA
	R	TAGAGGCAGTGCAGGGGTAT
BZIP28	F	ATCCTAAGCCTGTCTCGAGTTGTA
	R	CGCCGACCATTAAAACCCTC
ATbZIP60	F	CGATGATGCTGTGGCTAAAA
	R	TCTCAAGCATTCTCTTTCGAGAT
AtTIN1	F	AATATGCGCCTTTCTTACCAT
	R	GCACCATCTGCTAATATCACTTTC
AtBiP1	F	TCAGTCCTGAGGAGATTAGTGCT
	R	TGCCTTTGAGCATCATTGAA
AtBiP3	F	CGAAACGTCTGATTGGAAGAA
	R	GGCTTCCCATCTTTGTTCAC
AtAct8	F	TCAGCACTTTCCAGCAGATG
	R	ATGCCTGGACCTGCTTCAT
RBOHD	F	ATTACAAGCACCAAACCAG
	R	TTCTCCGACCATCTCACTA
RBOHF	F	TCACAAATCAACGACGAGAGTT
	R	CCCATCTTCATTCTTGTCCA
